# Supplementary material for: Student behavior at university: The development and validation of a 10-dimensional scale
Source: PLoS One. 2024 Nov 15;19(11):e0313357. doi: 10.1371/journal.pone.0313357 (PMC11567547; doi:10.1371/journal.pone.0313357)
Supplement: S1 Table — (XLSX) [file pone.0313357.s004.xlsx]

## Sheet: S3 Table 1
S3 Tables. Descriptive statistics of the sample (1/3)
Table 1. Respondent's characteristics
	%
Sex
Male	53
Female	47
Field of study
Mathematics and Science	16
Engineering	59
Social sciences	9
Humanities	16
State-subsidized students	70
High family income	64
University 1	30
University 2	23
University 3	7
University 4	5
University 5	17
University 6	13
University 7	5

## Sheet: S3 Table 2
S3 Tables. Descriptive statistics of the sample (2/3)
Table 2. Frequency distributions of respondents’ answers on the academic motivation scales
	%
Intrinsic cognition
Because study at university is interesting to me
Does not correspond at all	2.3
Corresponds a little	6.3
Corresponds moderately	29.3
Corresponds a lot	38.7
Corresponds exactly	23.4
I like to study because it is interesting
Does not correspond at all	3.1
Corresponds a little	7.4
Corresponds moderately	31.2
Corresponds a lot	38.6
Corresponds exactly	19.7
I experience pleasure while learning new things
Does not correspond at all	2
Corresponds a little	6
Corresponds moderately	29.1
Corresponds a lot	40.7
Corresponds exactly	22.2
I experience satisfaction when I learn new material in class
Does not correspond at all	2.6
Corresponds a little	9.3
Corresponds moderately	31.2
Corresponds a lot	37.8
Corresponds exactly	19.1
Achievement motivation
For the pleasure I experience when I am solving difficult tasks
Does not correspond at all	4.9
Corresponds a little	13.4
Corresponds moderately	36.6
Corresponds a lot	31.7
Corresponds exactly	13.4
I feel satisfaction when I am in the process of accomplishing difficult academic activities
Does not correspond at all	4.8
Corresponds a little	15.1
Corresponds moderately	34.2
Corresponds a lot	32.2
Corresponds exactly	13.7
I like to accomplish difficult academic activities and make intellectual efforts
Does not correspond at all	2.8
Corresponds a little	9.1
Corresponds moderately	36
Corresponds a lot	35.5
Corresponds exactly	16.6
Because I like to learn, to accomplish difficult academic activities and to be competent person
Does not correspond at all	2.2
Corresponds a little	9.5
Corresponds moderately	33.6
Corresponds a lot	36.7
Corresponds exactly	18
Introjected
I'm ashamed to study poorly
Does not correspond at all	29.8
Corresponds a little	23.8
Corresponds moderately	21.7
Corresponds a lot	16.2
Corresponds exactly	8.5
My conscientiousness forces me to study
Does not correspond at all	16.9
Corresponds a little	17.9
Corresponds moderately	27.9
Corresponds a lot	25.2
Corresponds exactly	12.1
Because studying is my duty, which I cannot neglect
Does not correspond at all	10.4
Corresponds a little	18
Corresponds moderately	29.1
Corresponds a lot	29.1
Corresponds exactly	13.4
Because once I enroll to university I have to attend classes and do assignments
Does not correspond at all	6.5
Corresponds a little	12.8
Corresponds moderately	27.5
Corresponds a lot	34.1
Corresponds exactly	19.1
External regulation
I have no other choice since attendance is marked
Does not correspond at all	25.4
Corresponds a little	29.6
Corresponds moderately	22.8
Corresponds a lot	14.7
Corresponds exactly	7.5
To avoid problems with the study office and during the session period
Does not correspond at all	21.4
Corresponds a little	18.8
Corresponds moderately	21
Corresponds a lot	24.1
Corresponds exactly	14.7
Because I afraid that my relatives and close friends will condemn me if I study poorly
Does not correspond at all	2.6
Corresponds a little	9.3
Corresponds moderately	31.2
Corresponds a lot	37.8
Corresponds exactly	19.1
Note. Academic motivation scale developed in Gordeeva et al. [95]. Question “Using the scale below, indicate to what extent each of the following items corresponds to reasons why you attend classes at university”

## Sheet: S3 Table 3
S3 Tables. Descriptive statistics of the sample (3/3)
Table 3. Frequency distributions of respondents’ answers on the student behavior scales
	%
Academic diligence
In class, tried to take detailed notes so as not to forget important information
Never	1.8
Rarely	8
Sometimes	27.2
Somewhat often	31.4
Very often	31.6
Tried to constantly and carefully listen to an instructor in class so as not to miss anything important
Never	0.3
Rarely	3.9
Sometimes	23.7
Somewhat often	45
Very often	27.1
If an instructor asked students a question, tried to find the correct answer for yourself, even if you did not have to answer it out loud
Never	0.9
Rarely	6
Sometimes	23.3
Somewhat often	37.9
Very often	31.9
When listen to a lecture or re-read notes, tried to deeper understand the new course material through relating it to what you already know
Never	1
Rarely	12.5
Sometimes	15.2
Somewhat often	44.4
Very often	26.9
Dedicated almost all of your time to study on weekdays and weekends
Never	4.9
Rarely	24.6
Sometimes	16.7
Somewhat often	30.9
Very often	22.9
Completed all homework thoroughly throughout the study week
Never	3.2
Rarely	17.4
Sometimes	15
Somewhat often	42.1
Very often	22.3
Even if the course was not interesting to you, still forced yourself to learn the material and complete assignments
Never	3
Rarely	18.6
Sometimes	17.5
Somewhat often	40.5
Very often	20.4
Paid attention to how your learning is organized and how to make it most effective (planned the time and chose specific places for doing homework)
Never	4.5
Rarely	23.9
Sometimes	18.4
Somewhat often	36.3
Very often	16.9
Tried to learn and review course material in a timely manner, and not put everything off until the last minute
Never	3.7
Rarely	26.1
Sometimes	18.5
Somewhat often	38.1
Very often	13.6
Invested a lot of time and effort to complete an assignment that you could not done the first time
Never	1.1
Rarely	12.3
Sometimes	16.6
Somewhat often	48.7
Very often	21.3
Coming home after classes, tried to review the covered course material and comprehend it
Never	9.3
Rarely	40.6
Sometimes	21.5
Somewhat often	21.6
Very often	7
Coming home after classes, looked for additional sources of information (for example, lectures on YouTube) to better understand the course material
Never	8.8
Rarely	33
Sometimes	21.5
Somewhat often	25.1
Very often	11.6
Did extra work other than homework to ensure you have a good understanding of the course material
Never	14.5
Rarely	42.9
Sometimes	17.8
Somewhat often	18.7
Very often	6.1
Tried to find more information about the topic being studied in the class
Never	8.1
Rarely	36.9
Sometimes	20.4
Somewhat often	24.7
Very often	10
Skipped classes
Never	19.4
Rarely	51.1
Sometimes	15.6
Somewhat often	9.7
Very often	4.2
Came to class unprepared
Never	9.4
Rarely	55.2
Sometimes	19.8
Somewhat often	12.8
Very often	2.8
Submitted for assessment papers that were purchased or copied
Never	70
Rarely	21.8
Sometimes	3.9
Somewhat often	3.7
Very often	0.6
Copied homework from your classmates which should be done independently
Never	36.7
Rarely	45.2
Sometimes	10.1
Somewhat often	7
Very often	1
Did things other than your studies during class
Never	12.8
Rarely	49.9
Sometimes	19.3
Somewhat often	13.6
Very often	4.4
Were busy with your own thoughts and did not listen to an instructor during class
Never	9.3
Rarely	49.3
Sometimes	21.8
Somewhat often	15.8
Very often	3.8
Active learning
Asked questions to an instructor during classes
Never	5.9
Rarely	19.3
Sometimes	43.8
Somewhat often	21.9
Very often	9.1
Participated in discussions or debates on course materials in class
Never	7.3
Rarely	19
Sometimes	36.4
Somewhat often	23.9
Very often	13.4
Made a class presentation
Never	5
Rarely	13.7
Sometimes	34
Somewhat often	26.3
Very often	21
Answered instructor’s questions or work on an assignment at the board
Never	4.1
Rarely	17.1
Sometimes	39.7
Somewhat often	25.9
Very often	13.2
Speaking in front of an audience during class with spontaneous speech without prior preparation
Never	25.1
Rarely	26.3
Sometimes	27.6
Somewhat often	14.8
Very often	6.2
Provided arguments to support your point of view in an oral or written discussion
Never	5.9
Rarely	18.3
Sometimes	36.2
Somewhat often	26.2
Very often	13.4
Evaluated the work of other students and gave them “feedback” during class
Never	11.1
Rarely	25.1
Sometimes	38.1
Somewhat often	19.3
Very often	6.4
Did a group assignment, participated in group work in class
Never	2.6
Rarely	7.3
Sometimes	32.6
Somewhat often	33.8
Very often	23.7
Asked an instructor / teacher assistant to help you when you could not understand some course material on your own
Never	5.2
Rarely	16.4
Sometimes	43.3
Somewhat often	25.9
Very often	9.2
Discussed topics related to a course with an instructor outside of class
Never	17.8
Rarely	29.4
Sometimes	34.2
Somewhat often	13.8
Very often	4.8
Social integration
Spent time free from studying and university activities with your classmates
Never	10
Rarely	17.4
Sometimes	30.6
Somewhat often	22
Very often	20
Attended student parties
Never	34
Rarely	25.6
Sometimes	21.9
Somewhat often	11.1
Very often	7.4
Asked classmates for help on personal issues not related to study
Never	20.3
Rarely	28.3
Sometimes	30.7
Somewhat often	13.4
Very often	7.3
Tried to meet new interesting people at an university, looked for opportunities for this
Never	14.2
Rarely	25
Sometimes	29.8
Somewhat often	19.1
Very often	11.9
Tried to remember as much information as possible about your classmates (names, what they are interested in, etc,)
Never	8.8
Rarely	20.2
Sometimes	33.3
Somewhat often	23.9
Very often	13.8
Tried to build good relationships with classmates, made effort for this
Never	5.3
Rarely	12.4
Sometimes	32.2
Somewhat often	31
Very often	19.1
Chatted with classmates in a group chat
Never	2.5
Rarely	8
Sometimes	24.7
Somewhat often	25.6
Very often	39.2
Communicated with classmates during breaks between classes
Never	1
Rarely	4.5
Sometimes	18
Somewhat often	24.4
Very often	52.1
Learned course material or completed homework with classmates
Never	7.3
Rarely	16.8
Sometimes	36.9
Somewhat often	24.1
Very often	14.9
Helped classmates understand complicated course material, explained how to complete an assignment that they could not do by their own
Never	3.8
Rarely	13.9
Sometimes	41.7
Somewhat often	26.9
Very often	13.7
Asked classmates for help on academic issues
Never	3
Rarely	15.1
Sometimes	39.6
Somewhat often	29.9
Very often	12.4
Attended absolutely all classes, even if they were useless for you
Never	4.6
Rarely	10.8
Sometimes	27.7
Somewhat often	31.5
Very often	25.4
Tried to behave in class in such a way as to show the teacher your good side
Never	5.1
Rarely	11.2
Sometimes	28.5
Somewhat often	35
Very often	20.2
Did some work that your instructor or other faculty ask you to do and that is not a part of your curriculum, even if you did not want to do it
Never	15.9
Rarely	21.9
Sometimes	34.4
Somewhat often	18.3
Very often	9.5
Agreed with what an instructor said, even if you thought that he/she was wrong
Never	16.3
Rarely	29.8
Sometimes	33.5
Somewhat often	14.9
Very often	5.5
In class, tried to behave in a such way to demonstrate that you are good in course material while it was not true
Never	17.4
Rarely	31.5
Sometimes	34.2
Somewhat often	12
Very often	4.9
In conversation with classmates, mentioned a lesser amount of time than you actually spend on preparation to a test or exam
Never	29.1
Rarely	31.1
Sometimes	27.2
Somewhat often	9.8
Very often	2.8
Put less effort into studying so as not to seem like a “nerd” to your university friends
Never	58.1
Rarely	22.1
Sometimes	14.1
Somewhat often	4.2
Very often	1.5
Participated in student clubs organized at an university
Never	40.7
Rarely	19.4
Sometimes	21.4
Somewhat often	10.5
Very often	8
Participated in a research, applied or creative project together with other university students
Never	34.6
Rarely	21.8
Sometimes	25.2
Somewhat often	11.3
Very often	7.1
Attended university extracurricular events (concerts, public lectures, workshops, etc.)
Never	21.2
Rarely	29.5
Sometimes	27.2
Somewhat often	12.1
Very often	10
Participated in meetings of student organizations
Never	44.9
Rarely	19.8
Sometimes	20
Somewhat often	8
Very often	7.3
Were engaged in organizing of university events
Never	54
Rarely	14.7
Sometimes	16.9
Somewhat often	7.6
Very often	6.8
Were engaged in volunteering as part of university initiatives
Never	61.3
Rarely	11.6
Sometimes	16
Somewhat often	5.9
Very often	5.2
