# Supplementary material for: Student behavior at university: The development and validation of a 10-dimensional scale
Source: PLoS One. 2024 Nov 15;19(11):e0313357. doi: 10.1371/journal.pone.0313357 (PMC11567547; doi:10.1371/journal.pone.0313357)
Supplement: S2 Table — (XLSX) [file pone.0313357.s005.xlsx]

## Sheet: S4 Table
S4 Table. Results of CFA (factor loadings)
1. Academic diligence
1.1. Interaction with course content in class (Cronbach’s alpha = 0.71)
In class, tried to take detailed notes so as not to forget important information	1.00
Tried to constantly and carefully listen to an instructor in class so as not to miss anything important	0.89***
If an instructor asked students a question, tried to find the correct answer for yourself, even if you did not have to answer it out loud	1.03***
When listen to a lecture or re-read notes, tried to deeper understand the new course material through relating it to what you already know	1.35***
1.2. Persistence (Cronbach’s alpha = 0.76)
Dedicated almost all of your time to study on weekdays and weekends	1.00
Completed all homework thoroughly throughout the study week	0.97***
Even if the course was not interesting to you, still forced yourself to learn the material and complete assignments	0.59***
Paid attention to how your learning is organized and how to make it most effective (planned the time and chose specific places for doing homework)	1.01***
Tried to learn and review course material in a timely manner, and not put everything off until the last minute	1.02***
Invested a lot of time and effort to complete an assignment that you could not done the first time	0.79***
1.3. Self-learning (Cronbach’s alpha = 0.81)
Coming home after classes, tried to review the covered course material and comprehend it	1.00
Coming home after classes, looked for additional sources of information (for example, lectures on YouTube) to better understand the course material	0.93***
Did extra work other than homework to ensure you have a good understanding of the course material	1.01***
Tried to find more information about the topic being studied in the class	1.02***
1.4. Irresponsible learning behavior (Cronbach’s alpha = 0.80)
Skipped classes	1.00
Came to class unprepared	1.23***
Submitted for assessment papers that were purchased or copied	0.70***
Copied homework from your classmates which should be done independently	0.94***
Did things other than your studies during class	1.32***
Were busy with our own thoughts and did not listen to an instructor during class	1.34***
2. Active learning (Cronbach’s alpha = 0.87)
Asked questions to an instructor during classes	1.00
Participated in discussions or debates on course materials in class	1.29***
Made a class presentation	1.11***
Answered instructor’s questions or show work on an assignment at the board	1.09***
Speaking in front of an audience during class with spontaneous speech without prior preparation	1.09***
Provided arguments to support your point of view in an oral or written discussion	1.22***
Evaluated the work of other students and gave them “feedback” during class	1.11***
Did a group assignment, participated in group work in class	0.94***
Asked an instructor / teacher assistant to help you when you could not understand some course material on your own	0.88***
Discussed topics related to a course with an instructor outside of class	1.03***
3. Social integration
3.1. Student friendship (Cronbach’s alpha = 0.82)
Spent time free from studies and university activities with your classmates	1.00
Attended student parties	0.90***
Asked classmates for help on personal issues not related to study	0.87***
Tried to meet new interesting people at an university, looked for opportunities for this	1.15***
Tried to remember as much information as possible about your classmates (names, what they are interested in, etc.)	0.96***
Tried to build good relationships with classmates, made effort for this	0.88***
3.2. Study collaboration (Cronbach’s alpha = 0.80)
Chatted with classmates in a group chat	1.00
Communicated with classmates during breaks between classes	0.74***
Learned course material or completed homework with classmates	1.23***
Helped classmates understand complicated course material, explained how to complete an assignment that they could not do by their own	1.16***
Asked classmates for help on academic issues	0.67***
4. Conformity behavior
4.1. Obedience (Cronbach’s alpha = 0.57)
Attended absolutely all classes, even if they were useless for you	1.00
Tried to behave in class in such a way as to show the teacher a good side	1.06***
Did some work that your instructor or other faculty ask you to do and that is not a part of your curriculum, even if you did not want to do it	1.24***
4.2. Creating a positive image of self (Cronbach’s alpha = 0.69)
Agreed with what an instructor said, even if you thought that he/she was wrong	1.00
In class, tried to behave in a such way to demonstrate that you are good in course material while it was not true	0.98***
In conversation with classmates, mentioned a lesser amount of time than you actually spend on preparation to a test or exam	0.89***
Put less effort into studying so as not to seem like a “nerd” to your university friends	0.83***
5. Extracurricular involvement (Cronbach’s alpha = 0.90)
Participated in student clubs organized at an university	1.00
Participated in a research, applied or creative project together with other university students	0.94***
Attended university extracurricular events (concerts, public lectures, workshops, etc.)	1.03***
Participated in meetings of student organizations	1.02***
Were engaged in organizing of university events	1.02***
Were engaged in volunteering as part of university initiatives	0.80***
Note: *: p<0.05; **: p<0.01; ***: p<0.001
