# Supplementary material for: Student behavior at university: The development and validation of a 10-dimensional scale
Source: PLoS One. 2024 Nov 15;19(11):e0313357. doi: 10.1371/journal.pone.0313357 (PMC11567547; doi:10.1371/journal.pone.0313357)
Supplement: S3 Table — (XLSX) [file pone.0313357.s006.xlsx]

## Sheet: S5 Table
S5 Table. Correlation matrix for the 54 items of the questionnaire
			Academic diligence																				Active learning										Social integration											Conformity behavior
			Interaction with course content in class				Persistence						Self-learning				Irresponsible learning behavior																Student friendship						Study collaboration					Obedience			Creating a positive image of self
			Item 1	Item 2	Item 3	Item 4	Item 5	Item 6	Item 7	Item 8	Item 9	Item 10	Item 11	Item 12	Item 13	Item 14	Item 15	Item 16	Item 17	Item 18	Item 19	Item 20	Item 21	Item 22	Item 23	Item 24	Item 25	Item 26	Item 27	Item 28	Item 29	Item 30	Item 31	Item 32	Item 33	Item 34	Item 35	Item 36	Item 37	Item 38	Item 39	Item 40	Item 41	Item 42	Item 43	Item 44	Item 45	Item 46	Item 47
Academic diligence	Interaction with course content in class	Item 1	1
		Item2	.47**	1
		Item 3	.26**	.37**	1
		Item 4	.39**	.40**	.48**	1
	Persistence	Item 5	.29**	.28**	.22**	.31**	1
		Item 6	.31**	.29**	.23**	.33**	.39**	1
		Item 7	.21**	.27**	.16**	.21**	.29**	.35**	1
		Item 8	.21**	.26**	.23**	.33**	.40**	.33**	.24**	1
		Item 9	.31**	.29**	.26**	.38**	.38**	.45**	.26**	.39**	1
		Item 10	.26**	.30**	.26**	.36**	.43**	.37**	.30**	.37**	.38**	1
	Self-learning	Item 11	.26**	.29**	.27**	.38**	.38**	.33**	.20**	.38**	.43**	.33**	1
		Item 12	.19**	.21**	.25**	.36**	.34**	.26**	.16**	.37**	.35**	.32**	.53**	1
		Item 13	.25**	.21**	.24**	.33**	.34**	.37**	.19**	.39**	.40**	.30**	.55**	.50**	1
		Item 14	.24**	.20**	.28**	.37**	.31**	.28**	.13**	.35**	.35**	.31**	.47**	.51**	.60**	1
	Irresponsible learning behavior	Item 15	-.27**	-.27**	-.13**	-.15**	-.12**	-.31**	-.15**	-.09**	-.19**	-.16**	-.12**	-0.0344619	-.06*	-0.042484	1
		Item 16	-.27**	-.25**	-.19**	-.24**	-.17**	-.37**	-.14**	-.16**	-.21**	-.19**	-.17**	-.12**	-.17**	-.15**	.53**	1
		Item 17	-.11**	-.17**	-.14**	-.13**	-0.0351901	-.08**	-0.0118685	-0.0539284	-.06*	-.14**	-0.00372763	-0.0190136	0.00520542	-.07*	.27**	.30**	1
		Item 18	-.11**	-.13**	-.18**	-.17**	-.06*	-.13**	-0.0552401	-.07*	-.11**	-.14**	-.070*	-.09**	-.06*	-.080**	.29**	.37**	.56**	1
		Item 19	-.27**	-.24**	-.17**	-.20**	-.13**	-.19**	-.11**	-.14**	-.21**	-.15**	-.23**	-.14**	-.20**	-.19**	.35**	.43**	.32**	.43**	1
		Item 20	-.25**	-.26**	-.18**	-.21**	-.10**	-.22**	-.01**	-.15**	-.22**	-.14**	-.26**	-.17**	-.24**	-.21**	.35**	.44**	.32**	.39**	.698**	1
Active learning		Item 21	.11**	.21**	.26**	.27**	.14**	.13**	.08**	.19**	.23**	.19**	.27**	.22**	.29**	.28**	-0.017465	-0.0337148	0.0020998	0.0188211	-0.0343246	-.08**	1
		Item 22	.17**	.21**	.31**	.30**	.17**	.18**	.11**	.23**	.26**	.18**	.25**	.21**	.29**	.28**	-.08**	-.11**	-0.0260938	-0.027518	-0.0424711	-.09**	.62**	1
		Item 23	.17**	.21**	.24**	.24**	.29**	.23**	.16**	.23**	.20**	.22**	.16**	.13**	.22**	.22**	-0.0485199	-.10**	-0.051341	-0.0134129	-0.0199969	-0.0208772	.37**	.47**	1
		Item 24	.16**	.15**	.24**	.27**	.19**	.20**	.13**	.21**	.24**	.24**	.25**	.20**	.27**	.28**	-.06*	-.11**	-0.044749	-0.0423634	-0.0530748	-.11**	.45**	.50**	.48**	1
		Item 25	0.03	.06*	.18**	.19**	.10**	.10**	.08**	.14**	.12**	.09**	.20**	.18**	.26**	.25**	0.0552212	-0.0202374	.07*	0.0371344	0.0348396	-0.00774423	.41**	.49**	.42**	.46**	1
		Item 26	.16**	.22**	.32**	.34**	.20**	.21**	.17**	.27**	.25**	.26**	.29**	.26**	.28**	.31**	-.06*	-.11**	-0.0506204	-.068*	-0.0530829	-.07*	.43**	.58**	.43**	.46**	.48**	1
		Item 27	.15**	.17**	.26**	.26**	.19**	.24**	.14**	.25**	.24**	.21**	.27**	.22**	.29**	.28**	-.08**	-.12**	0.0488635	0.049543	-.07**	-.09**	.33**	.43**	.32**	.41**	.40**	.51**	1
		Item 28	.14**	.23**	.22**	.25**	.14**	.24**	.20**	.20**	.18**	.23**	.15**	.10**	.15**	.16**	-.13**	-.13**	-0.0404003	-0.0220402	-0.0430024	-0.0268549	.29**	.38**	.51**	.37**	.32**	.43**	.40**	1
		Item 29	.11**	.20**	.16**	.16**	.20**	.13**	.17**	.18**	.16**	.20**	.23**	.19**	.20**	.21**	-0.00419494	-0.0305378	.07*	.091**	-0.0336651	-0.0540607	.38**	.29**	.28**	.32**	.25**	.32**	.36**	.39**	1
		Item 30	.12**	.16**	.18**	.22**	.20**	.14**	.13**	.25**	.20**	.17**	.32**	.25**	.34**	.31**	0.0298903	-0.0469766	.09**	.069*	-.06*	-.08**	.36**	.37**	.24**	.36**	.35**	.31**	.37**	.24**	.43**	1
Social integration	Student friendship	Item 31	.07*	.10**	0.0418979	.11**	.10**	.14**	.09**	.16**	.11**	.09**	.17**	.12**	.16**	.14**	-0.0139868	-.08**	0.0373233	.081**	-0.0313019	-0.0416651	.18**	.19**	.18**	.18**	.19**	.17**	.22**	.22**	.21**	.22**	1
		Item 32	0.01	0	-0.0135322	0.0412737	.08**	0.0438763	0.0282262	.08**	0.0348767	0.00802945	.10**	0.0490896	.14**	.11**	.09**	0.0265832	.13**	.132**	0.0403813	0.0217428	.15**	.17**	.18**	.18**	.26**	.17**	.21**	.16**	.14**	.21**	.46**	1
		Item 33	0.00227499	0.02	0.000953873	0.0180257	.08**	0.0528643	.09**	.10**	.09**	0.00563422	.12**	.09**	.17**	.11**	.10**	.07**	.16**	.233**	.06*	0.0439946	.17**	.16**	.19**	.14**	.22**	.12**	.22**	.16**	.26**	.25**	.52**	.44**	1
		Item 34	.11**	.15**	.11**	.17**	.14**	.12**	.11**	.25**	.21**	.10**	.23**	.22**	.25**	.25**	0.00335435	-0.00179744	.06*	.118**	-0.0304648	-.07*	.30**	.31**	.28**	.26**	.28**	.28**	.24**	.24**	.31**	.30**	.40**	.42**	.44**	1
		Item 35	.16**	.17**	.12**	.20**	.17**	.17**	.19**	.21**	.18**	.15**	.18**	.17**	.18**	.15**	-.066*	-0.0543458	.07*	.083**	-0.0284754	-0.0499308	.20**	.27**	.21**	.19**	.19**	.25**	.23**	.26**	.25**	.23**	.37**	.29**	.42**	.50**	1
		Item 36	.13**	.13**	.09**	.16**	.17**	.17**	.20**	.20**	.17**	.17**	.18**	.15**	.15**	.14**	-.07*	-.08**	0.00370801	0.0454944	-0.0119883	-0.00300415	.17**	.23**	.21**	.20**	.18**	.21**	.20**	.26**	.27**	.26**	.39**	.27**	.37**	.48**	.60**	1
	Study collaboration	Item 37	.13**	.16**	.15**	.19**	.18**	.19**	.21**	.16**	.17**	.18**	.12**	.11**	.08**	.12**	-.09**	-.08**	-0.0107619	0.0343506	0.00826532	0.00163097	.24**	.27**	.27**	.21**	.16**	.25**	.22**	.33**	.27**	.10**	.43**	.19**	.33**	.28**	.35**	.35**	1
		Item 38	.13**	.17**	.12**	.18**	.11**	.16**	.15**	.14**	.15**	.16**	0.0455029	0.0361114	0.00828331	0.0424954	-.11**	-.10**	-.07*	0.0337531	-0.0135145	-0.00333434	.17**	.21**	.19**	.17**	.08**	.21**	.16**	.32**	.23**	.06*	.43**	.14**	.23**	.24**	.33**	.37**	.61**	1
		Item 39	.14**	.16**	.12**	.16**	.22**	.19**	.15**	.21**	.18**	.19**	.20**	.16**	.19**	.17**	-0.0410522	-.11**	0.048277	.064*	-.06*	-.06*	.15**	.24**	.25**	.24**	.20**	.26**	.30**	.31**	.29**	.28**	.55**	.49**	.46**	.36**	.39**	.38**	.42**	.40**	1
		Item 40	.19**	.18**	.21**	.26**	.23**	.21**	.10**	.26**	.23**	.21**	.25**	.20**	.27**	.24**	-.08**	-.11**	-0.0196868	-0.0156909	-0.0306409	-.07*	.27**	.31**	.26**	.36**	.27**	.31**	.35**	.29**	.32**	.31**	.42**	.31**	.35**	.36**	.32**	.35**	.36**	.39**	.60**	1
		Item 41	0.02	0.04	-0.0418357	0.00607143	.07*	0.0437139	.12**	.08**	0.0424776	.09**	.07*	0.0348846	0.0454458	.06*	.09**	.11**	.14**	.269**	.10**	.09**	.07**	.08**	.12**	.11**	.11**	.10**	.17**	.18**	.32**	.19**	.40**	.27**	.46**	.30**	.31**	.31**	.35**	.34**	.50**	.38**	1
Conformity behavior	Obedience	Item 42	.30**	.32**	.22**	.23**	.28**	.42**	.32**	.20**	.28**	.24**	.20**	.13**	.20**	.16**	-.43**	-.28**	-.09**	-.105**	-.15**	-.16**	.13**	.21**	.22**	.14**	.08**	.20**	.18**	.26**	.12**	.13**	.07*	0.00280262	0.0378888	.12**	.24**	.22**	.18**	.18**	.11**	.15**	0.0213834	1
		Item 43	.16**	.26**	.18**	.19**	.19**	.22**	.26**	.21**	.18**	.19**	.13**	.13**	.12**	.11**	-.14**	-.10**	0.019803	0.0236231	-0.030263	-0.0193965	.21**	.25**	.23**	.17**	.16**	.24**	.18**	.21**	.22**	.20**	.13**	0.0503281	.17**	.26**	.36**	.38**	.23**	.19**	.13**	.18**	.10**	.39**	1
		Item 44	.11**	.14**	.13**	.14**	.16**	.19**	.16**	.16**	.14**	.13**	.23**	.19**	.27**	.22**	-.06*	-.06*	0.037463	.084**	-0.00335436	-0.0376553	.22**	.24**	.20**	.23**	.23**	.22**	.28**	.20**	.23**	.32**	.21**	.21**	.25**	.31**	.28**	.27**	.20**	.11**	.19**	.23**	.17**	.23**	.35**	1
	Creating a positive image of self	Item 45	0.01	0.02	-0.03722	-0.00930272	.16**	.10**	.17**	.14**	.09**	.08**	.10**	.09**	.15**	.07*	0.0450195	.08**	.15**	.172**	.14**	.11**	.12**	.10**	.14**	.09**	.18**	.06*	.18**	.12**	.18**	.21**	.13**	.16**	.22**	.20**	.18**	.20**	.13**	.06*	.17**	.13**	.19**	.14**	.21**	.41**	1
		Item 46	-.10**	-.06*	-.09**	-.11**	0.0166918	-.11**	0.0252812	-0.0481914	-.13**	-.08**	-.09**	-.08**	-0.0302139	-0.0466406	.16**	.22**	.24**	.324**	.29**	.30**	0.0160016	0.0265765	.06*	-0.00836315	.13**	-0.00237731	.08**	0.0299354	.11**	.10**	.07*	.16**	.27**	.14**	.13**	.10**	.08**	0.0040941	.10**	0.0357498	.20**	-0.0150284	.22**	.23**	.33**	1
		Item 47	-0.03	-0.05	-.06*	-0.0173568	.09**	-0.0203767	0.00658388	.06*	-0.0266257	-0.0162432	.07*	0.0465396	.11**	.09**	.07*	.11**	.21**	.228**	.15**	.13**	0.0459109	0.0434243	.06*	0.0496453	.12**	0.0422252	.14**	0.0262941	.09**	.17**	.14**	.17**	.23**	.16**	.13**	.11**	.06*	0.0162854	.09**	.13**	.14**	0.0157174	.01**	.25**	.30**	.34**	1
		Item 48	-0.04	-.077**	-.09**	-0.0250677	.08**	-0.0171406	-0.0465766	0.0299144	-0.00462303	-.09**	.13**	0.0408481	.18**	.09**	.15**	.15**	.31**	.277**	.12**	.09**	0.0544676	0.0480915	0.0385985	0.0481793	.18**	0.0135133	.13**	-0.0382062	.09**	.22**	.11**	.21**	.26**	.17**	.11**	.09**	-0.037818	-.11**	.06*	.08**	.11**	0.00254007	.07*	.21**	.27**	.30**	.49**
Extracurricular involvement		Item 49	.07*	.07*	.06*	.13**	.10**	.07*	0.0218903	.16**	.08**	0.0511647	.19**	.11**	.18**	.17**	0.0186733	-0.0377311	.14**	.096**	-0.0378586	-0.0264291	.22**	.26**	.18**	.22**	.26**	.23**	.25**	.14**	.21**	.24**	.31**	.49**	.29**	.44**	.28**	.24**	.14**	.09**	.24**	.24**	.17**	0.0489941	.11**	.25**	.16**	.15**	.19**
		Item 50	.09**	.13**	.18**	.20**	.16**	.14**	.08**	.18**	.16**	.13**	.24**	.17**	.25**	.21**	-.06*	-.10**	.06*	0.00433888	-.08**	-.08**	.30**	.34**	.32**	.30**	.31**	.31**	.30**	.27**	.24**	.32**	.24**	.35**	.26**	.37**	.25**	.23**	.16**	.09**	.24**	.27**	.12**	.15**	.14**	.19**	.14**	.08**	.12**
		Item 51	.11**	.08**	.01**	.12**	.11**	.10**	.08**	.18**	.13**	.07*	.20**	.13**	.28**	.20**	0.0295302	-0.0211371	.07*	.069*	-0.0195794	-0.00941761	.24**	.31**	.30**	.29**	.30**	.28**	.29**	.25**	.24**	.29**	.34**	.51**	.33**	.47**	.30**	.27**	.20**	.13**	.28**	.27**	.20**	.10**	.14**	.26**	.18**	.15**	.14**
		Item 52	.11**	.07*	.07*	.14**	.11**	0.0487769	0.0468992	.15**	.11**	0.0332731	.21**	.15**	.29**	.18**	0.00429033	-0.00675426	.16**	.107**	-0.0338954	-0.0354703	.23**	.27**	.22**	.24**	.30**	.23**	.26**	.16**	.22**	.29**	.28**	.47**	.28**	.46**	.26**	.24**	.13**	0.0524325	.21**	.22**	.15**	.07*	.12**	.27**	.19**	.16**	.20**
		Item 53	.08**	.06*	.07*	.12**	.15**	.09**	.07*	.18**	.10**	.06*	.23**	.14**	.22**	.23**	0.0267505	-0.011415	.12**	.098**	-0.0266701	-0.0127077	.24**	.26**	.22**	.22**	.31**	.23**	.29**	.15**	.22**	.33**	.28**	.47**	.28**	.43**	.25**	.23**	.14**	0.0523452	.24**	.24**	.16**	.07*	.11**	.28**	.23**	.18**	.22**
		Item 54	0.04	0.05	0.04	0.10**	0.09**	0.0454626	0.0231481	.13**	.08**	0.0252051	.19**	.12**	.20**	.18**	.06*	0.0202611	.16**	.118**	-0.00725712	-0.000341095	.20**	.22**	.18**	.20**	.26**	.17**	.23**	.14**	.17**	.26**	.22**	.42**	.26**	.36**	.22**	.18**	.06*	-0.0139685	.19**	.18**	.11**	0.0340835	.10**	.21**	.21**	.20**	.20**
Note: *: p<0.05; **: p<0.01; ***: p<0.001
[truncated: 7 more columns]
