# Supplementary material for: Student behavior at university: The development and validation of a 10-dimensional scale
Source: PLoS One. 2024 Nov 15;19(11):e0313357. doi: 10.1371/journal.pone.0313357 (PMC11567547; doi:10.1371/journal.pone.0313357)
Supplement: S4 Table — (XLSX) [file pone.0313357.s007.xlsx]

## Sheet: S6 Table
S6 Table. Covariance matrix for student behavior dimensions
	D2	D3	D4	D5	D6	D7	D8	D9	D10
Interaction with course content in class (D1)	0.13*** (0.01)	0.13*** (0.01)	-0.05*** (0.01)	0.08*** (0.01)	0.03*** (0.01)	0.05*** (0.01)	0.07*** (0.01)	0.002 (0.01)	0.06*** (0.01)
Persistence (D2)		0.29*** (0.01)	-0.04*** (0.01)	0.13*** (0.01)	0.11*** (0.01)	0.12*** (0.01)	0.15*** (0.01)	0.07*** (0.01)	0.11*** (0.01)
Self-learning (D3)			-0.03** (0.01)	0.15*** (0.01)	0.13*** (0.01)	0.07*** (0.01)	0.14*** (0.01)	0.12*** (0.01)	0.20*** (0.01)
Irresponsible learning behavior (D4)				0.03*** (0.01)	0.05*** (0.01)	0.04*** (0.01)	-0.01 (0.01)	0.11*** (0.01)	0.04*** (0.01)
Active learning (D5)					0.20*** (0.01)	0.17*** (0.01)	0.15*** (0.01)	0.12*** (0.01)	0.26*** (0.01)
Student friendship (D6)						0.39*** (0.01)	0.21*** (0.01)	0.23*** (0.01)	0.46*** (0.01)
Study collaboration (D7)							0.13*** (0.01)	0.11*** (0.01)	0.19*** (0.01)
Obedience (D8)								0.19*** (0.01)	0.18*** (0.01)
Making a positive image of self (D9)									0.30*** (0.01)
Note: *: p<0.05; **: p<0.01; ***: p<0.001
